# Supplementary material for: Could Collected Chemical Parameters Be Utilized to Build Soft Sensors Capable of Predicting the Provenance, Vintages, and Price Points of New Zealand Pinot Noir Wines Simultaneously?
Source: Foods. 2023 Jan 9;12(2):323. doi: 10.3390/foods12020323 (PMC9857561; doi:10.3390/foods12020323)
Supplement: Supplementary file 1 [file foods-12-00323-s001.zip]

Archive with 1 entries (1 files):
- foods-2076027-supplementary.pdf
